# Supplementary material for: Attenuated vaccine PmCQ2Δ4555–4580 effectively protects mice against Pasteurella multocida infection
Source: BMC Vet Res. 2024 Mar 9;20:94. doi: 10.1186/s12917-024-03948-6 (PMC10924365; doi:10.1186/s12917-024-03948-6)
Supplement: Supplementary file 10 — Supplementary Material 10 [file 12917_2024_3948_MOESM10_ESM.xlsx]

## Sheet: PmCQ2Δ889-894 missed genes
Supplementary Table 4. The missed genes information of PmCQ2Δ889-894.
Gene_ID	Protein ID	Description	Gene sequence	Protein sequence	Protein Size
PmCQ2_004555	WP_005717441.1	50S ribosomal protein L11 methyltransferase prmA [Pasteurella multocida]	atggcttggatccaaattcgtattaatagtactaatacacaagcagaacagatgagcgattacttagccgaaattggtgcggtgtcggtgacatttatggacagccaagatactcctatttttgaaccgcttccaggggaaactcgtttgtgggggaatacggatgtggtggcgttatttgatgcagaaacagacatgcaacagattgtggatttactcaaagaagcgcaatatctcgttgaaagttctgtatataaaattgaacaaattgaagataaagattgggagagagaatggatggataactttcatcctatgcgatttggtaaacgtttatggatttgtccaagttggcgtgaggtaccagatgaaaacgctaccaatgtaatgctcgatcct…	MAWIQIRINSTNTQAEQMSDYLAEIGAVSVTFMDSQDTPIFEPLPGETRLWGNTDVVALFDAETDMQQIVDLLKEAQYLVESSVYKIEQIEDKDWEREWMDNFHPMRFGKRLWICPSWREVPDENATNVMLDPGLAFGTGTHPTTALCLEWLDSLDLQDKTVIDFGCGSGILAIAALKLGAKSAVGIDIDPQAILASRNNAEQNGVADRLQLFLSEDKPADLKADVVVANILAGPLKELYPVIRQLVKPNGVLGLSGILATQASSVCDAYAQSFVLEPVEEREEWCRITGKLQ	293 amino acids = 32.5 kDa
PmCQ2_004560	WP_005723278.1	tRNA dihydrouridine synthase DusB dusB [Pasteurella multocida]	atgatgtcaacgaatccgcaagtctggcataccgaaaaatcgaaactgcgcttggctcatcatcaagaagcaggaattaatgctgtgcaaatagctggttgtgatcccgatgagatggcgaaagccgctcaaatcaatgtagaatatggggcagaaattattgatatcaatatgggctgcccagccaaaaaagtgaatcgtaaaatggcgggctctgcgctgttacaatatcctgatttggtcaaacaaattcttaataaagttgtgaaatctgttactgtaccagtgacattaaagataagaacaggctgggataaagacaaccgaaattgtttagaaatcgctaaaattgcagagcaatgtggtattcaagcactgaccatccatggacgaacaagg…	MTVRIGSYQLKNRIFLAPMAGITDQPFRRICTHYGAGLTFSEMMSTNPQVWHTEKSKLRLAHHQEAGINAVQIAGCDPDEMAKAAQINVEYGAEIIDINMGCPAKKVNRKMAGSALLQYPDLVKQILNKVVKSVTVPVTLKIRTGWDKDNRNCLEIAKIAEQCGIQALTIHGRTRSCMFEGEAEYDNIKAVKEQLSIPIIANGDITSAEKAKYVLDYTNADAIMIGRGSLGNPWLFRVMESLIEKDSIVLEPSLNEKCNVILQHIQELHQFYGAEKGCRIARKHVAWYLQGIQPNPVFRQAFNAITDPKEQLIALEGFFNLILMDKEKNVRTTT	334 amino acids = 37.5 kDa
PmCQ2_004565	WP_005723276.1	DNA-binding transcriptional regulator Fis fis [Pasteurella multocida]	atgttagaacaacaacgtaatcctgctgatgcactaactgtatcagtgttaaattcacaatctcaagtcacaaataaaccattgcgtgattctgtgaaacaagcattgagaaattatttgtcgcagttagatggccaagatgtcaatgagctttatgaattagtattagcagaagttgagcatcctatgttagatatggttatgcaatatacacgtggaaatcaaactcgtgcagcgacaatgttagggattaaccgtggcactttacgtaagaaattaaaaaagtacggtatgggttaa	MLEQQRNPADALTVSVLNSQSQVTNKPLRDSVKQALRNYLSQLDGQDVNELYELVLAEVEHPMLDMVMQYTRGNQTRAATMLGINRGTLRKKLKKYGMG	99 amino acids = 11.2 kDa
PmCQ2_004570	WP_014325715.1	phosphoribosylformylglycinamidine synthase purL [Pasteurella multocida]	atgttacaaatttttcgtggttctcccgcactttctgaatttcgtttaaatcaacttgctgtgcgttttcaaaaagccaatcttcccgtgagcgcgtgttatgcggaatatattcattttgctgacttatctgaacccttaacagaagatgaaagcgcaaaattagaccaactattacactatggtcccactcttgcggagcatgatcctgttggtcactgttttatcgtgattccgcgtattggcactatttcatcttggtcatctaaagcaaccgatattgcgcacaactgtggcttaaacaaagtgaatcgtttagagcgtggattagcattttattttgaatttgaccgcatgttattgtctgaagagcaacaacgcttggtttcacacattcat…	MLQIFRGSPALSEFRLNQLAVRFQKANLPVSACYAEYIHFADLSEPLTEDESAKLDQLLHYGPTLAEHDPVGHCFIVIPRIGTISSWSSKATDIAHNCGLNKVNRLERGLAFYFEFDRMLLSEEQQRLVSHIHDRMLEGIIHTPEEAKVLFDQQAPKPFTTVDILSGGRQALENANVELGLALAEDEIDYLVENFTALGRNPNDIELYMFAQANSEHCRHKIFNADWIIDGEKQEKSLFKMIKNTFEKTPDHVLSAYKDNAAVMEGSKVGRFFPDQDGQYRYHNEDAHILMKVETHNHPTAISPFPGAATGSGGEIRDEGATGRGAKPKAGLVGFSVSNLVIPGFEQPWENPVSKPNRIASALDIMIEGPLGGAAFNNEFGRPALLGYFRTYEEKVNSF…	1297 amino acids = 142.9 kDa
PmCQ2_004575	WP_014325716.1	hypothetical protein [Pasteurella multocida]	ttatgtataggctttttttatttcatcacataaaaaacaatagtattgtagagcggatttatataattcaaacactgaatccatatctctattgtattcggcaaacttaactcctttatgagttatttgatttctttcatttcctaatgtgatgaaatcattctcaccttttttgaggtcatcctcacgctctattttatttctaatttcttttttaaaatcttcaccaaataaactataaaaagtattgcagtttttgtgggtagttgattgttcccatttgaatagggtgtgatactttctagatagtgcttgtttactaagaaaattatgtaatatagaattatctttttctgaaaatacactcggtataaatttagtcaaatgtctttcaaatga…	MLKILDSEEFNAINKIYDDYKENIKELNKLLHENYYLTTLLSEYNDISRRILLISSANSFERHLTKFIPSVFSEKDNSILHNFLSKQALSRKYHTLFKWEQSTTHKNCNTFYSLFGEDFKKEIRNKIEREDDLKKGENDFITLGNERNQITHKGVKFAEYNRDMDSVFELYKSALQYYCFLCDEIKKAYT	190 amino acids = 22.8 kDa
PmCQ2_004580	WP_014325717.1	DUF262 domain-containing protein [Pasteurella multocida]	ttaatttttaaagttatatttattgtaagcaatcttcagtcttttgataacatttgtcttggaacttgtttttcctgtggaagcatctttgaaattttggtcttcttttaattcttcaataaatcttctatttatttgaattagattaatattcttttcgtcccaagcttttctacaacaaccaaaaaacacggattccaaaaatgtaatgctgagtttagggttttctgtggaaaaacttattagtggaccagtgatttcagaacatttacattcaatcatgaatttatcccagatttctttcagtaaggaaatttcttcatcttttaagtttttagctgagttagctatattatttagaaaccctatcattgagttttgatattctattttttcatt…	MANTDIQEINLVSDDCDDEISLYPSETFKLTTTPNDFNISTIISFLDAGVFKIPDFQRNYVWDINKASKLIESLLIGLPIPQMFLYEKSRNEFFVIDGQQRLMSLYFFVKGKFPKTDARLKIRESAKTGEFISKSLLSNNKLFSNFSLKLDSKNNPQKNRFHDKNYETLEFEDKTTLDLATIRNMIIKPSTDSEDNVQSMFEIFNRLNSGGVNLNNQEIRMSLYHSKFLKELIEMNKNTIWRENLLSKSQEDLRLKDIELILRLFGMLLAGYNSALDKNKNEKIEYQNSMIGFLNNIANSAKNLKDEEISLLKEIWDKFMIECKCSEITGPLISFSTENPKLSITFLESVFFGCCRKAWDEKNINLIQINRRFIEELKEDQNFKDASTGKTSSKTNVIK…	412 amino acids = 48.0 kDa

## Sheet: Immune protective proteins
Supplementary Table 4. The information of hypothetical immune protective proteins.
Gene-ID-NCBI	Protein ID	Gene sequence	Protein sequence	Protein Size	Protective rate to PmA
PmCQ2_008205	WP_014326484.1	atgcaaattccatttaatcatcaatttaaagacaaagttatcgtcattactggcgctggcggcgtattatgtggtttcttatctaagcaactcgccaaaacaggcgctaaaatcgccttattagatattaacctggaaatggcaaactattttgcagaagagatcaatcaatcgggaggtattgctaaaggttatcaaactaatgtgttagaactcagtagcattcaagcaacaaatgagcacattaaacaggactttggttcctgcgatatcctcattaatggtgctggcggtaataatcctaaagccacaacagataatgaatttcatgaatttgaattacctgaaaaaaccaaatctttttttgacttagacaaaagtggtgtcgagtttgttttc…	MQIPFNHQFKDKVIVITGAGGVLCGFLSKQLAKTGAKIALLDINLEMANYFAEEINQSGGIAKGYQTNVLELSSIQATNEHIKQDFGSCDILINGAGGNNPKATTDNEFHEFELPEKTKSFFDLDKSGVEFVFNLNYLGTLLPTQVFVKEMIGKQGCCIINISSMNAFTPLTKIPAYSGAKAAISNFTQWLAVHFSHVGIRCNAIAPGFLVSNQNRTLLFNTDGSPTARAHKILTNTPMGRFGEAEELVGGILFLIDERYSSFVNGVVLPIDGGFSAYSGV*	281 amino acids = 30.4 kDa	0.5
PmCQ2_010435	WP_064775685.1	ttattgttttaataagccttcaggctccgccggtttttcgatttcagcaaaggttctgcctttattggcttcgataatcgcggcagttttggcagccagatcgtttaaattcattttttcgtaagcctgttgcatcagcggtaaagcttcataagttgcttgtgtatctggatattgttgtagcatgcctacaacacgatttgccacagcaacatgtgcatcacgttttgcatagaatttggcaatcgctaattcatgacgagcaaggctggctttaatatacgccatgcgagcaagcgcgtcttgtgcataaggactgtttgggaaattttgcactagggtctggaagttcgcgaatgcggctttgattgagctactttcacgtgtagcgcgatcgat…	MRKLKSFTFIALTAFAITACSSSKDVEQRPEQELYNVGQTHLQNGDYSQAIRYLDAVRSRFPGSSYSEQTLLNLIYANYKTQDYTQTLVLADRFFQQYPTSRNLDYVLYMAGLTNAALGDNYIQDLFRIDRATRESSSIKAAFANFQTLVQNFPNSPYAQDALARMAYIKASLARHELAIAKFYAKRDAHVAVANRVVGMLQQYPDTQATYEALPLMQQAYEKMNLNDLAAKTAAIIEANKGRTFAEIEKPAEPEGLLKQ*	260 amino acids = 29.4 kDa	0.4
PmCQ2_008190	WP_016504482.1	ctactgcagtttacggatctcttctacaattttatatgtgtcaggatctgttttttgtaattcttcatacattgggataaccgcagctttgaatgtcgacttatctacttctacaaatgttgagccttgcttaatcgcagattctctttctttattttcagaagcaacccaaagctcttgcattttagcagtagcctcatcagcagcttgtttcaatgctcgttgttcattttcactcaaagcatcccatatttttgttgagatgactaacacatctggcaccattgtgtgttcatctaaactaaaatatttagatacttcactatgacggctcaatgtataagatggaatattattttcagcagcatcaactactccttgctgaagcgcagtataaag…	MKRFLLNTVITTVVLGLSFNALASTTLKLSHNQNRSHPVHEVLQYMAKRTETLTDGALKIRVYPDAQLGSQRESLELVQKGALALAKSNAAELEAFSKPYGVYNLPYLFNSKEHYYKVMESPIGQNILQSSKENGFIGLAYLDAGARSFYTSKPIKTPEDLKGLKVRVQPSPTAVNMVQFLGGNPTPLAYGELYTALQQGVVDAAENNIPSYTLSRHSEVSKYFSLDEHTMVPDVLVISTKIWDALSENEQRALKQAADEATAKMQELWVASENKERESAIKQGSTFVEVDKSTFKAAVIPMYEELQKTDPDTYKIVEEIRKLQ*	324 amino acids = 36.2 kDa	0.3
PmCQ2_004170	WP_014325744.1	atgaaaaaaaccgtattaagtgctgttgctttagcagtcggtctaggcgtagccgcttcagcagcgcaagccgccgatcgtattggtgtaaccatttataaatatgatgataacttcatgtcactcatgcgtaaagaaatcaataaagaagctgagcaatttaaagatattgagttattaatgaacgactcacaaaacgcacaagcggtacaaaatgaccaagtggatggtttgatttctaaaggcgttaaagccttagccattaacctcgttgacccagcggcagcaccaactattatcggtaaagcaaaacctgatgatattcctgttgtgttctttaataaagatcctggtgcaaaagcaatcggtagctatgaacatgcatactatgtgggtacc…	MKKTVLSAVALAVGLGVAASAAQAADRIGVTIYKYDDNFMSLMRKEINKEAEQFKDIELLMNDSQNAQAVQNDQVDGLISKGVKALAINLVDPAAAPTIIGKAKPDDIPVVFFNKDPGAKAIGSYEHAYYVGTDPKESGLIQGSLIAKHWQANPAYDLNQDGKIQYVLLKGEPGHPDAEARTKFVIEELNNKGIQTEQLFIDTGMWDAALAKDKMDAWLSSSKANQIEVIIANNDGMAMGALEATKAHGKKLPIFGVDALPEVLQLIKKGEIAGTVLNDGVNQGKAVVQLSNNLAKGKPATEGTKWQLKDRVVRIPYVGVDADNLNEFLK*	330 amino acids = 35.6 kDa	0.3
PmCQ2_000440	WP_064775738.1	atgagtattgatgagcaaatagaacatctgctcacagatcataaaatcttactctttcgttatgacgcctcactaagacgagaaatcgtaaaacggctcaataaactgcaaaaacagatgttgagccgcatttctgctgttgggttggaaaatgcaagtaaaagagatgtagcaaagttacttggtgagataaaagaacttatcaagagttactatgttgaaatgtatagttttacagatggtgagttgcaaagccttttaccaattgaagctttggcaataatggaaatatacaaccagtccgtaaaattcgatttattcaacaaggtgccggactataagttaaaagccaataaaaccgctcaaatcgtcgctggttcacctttgtctgattggttc…	MSIDEQIEHLLTDHKILLFRYDASLRREIVKRLNKLQKQMLSRISAVGLENASKRDVAKLLGEIKELIKSYYVEMYSFTDGELQSLLPIEALAIMEIYNQSVKFDLFNKVPDYKLKANKTAQIVAGSPLSDWFDKQGGDLSFKFSGLIRQGILDGKATSRIITEVNELMVHSRRSAETLVRTAVMKVNDEAHKLLRDENMDIIKGEQHISTLDTRTSEVCRARDGLVWDLNQKPVGDHKVPYQRPPLHPNCRSTLRLIMKSWRELGFDVDEIPESTRASMDGQVKANITYEDWLKNKTKAQQDEILGKGKADLWRNGVITFRDMLDQSGRPLTLKELREQFKLGGVESAVNAVYKRASELEPAFTNDMLSIVKQSNGYLDGLDYRLKSIDSITRKVQTD…	533 amino acids = 61.3 kDa	0.25
PmCQ2_000430	WP_064775652.1	atgcctaagttaaatatacctcaagcaaaattcctaagtatgaataataaattcagagcttatgttgcaggtttcggctctggaaaaacatgggttggatgtggtgcgctcatgaaacatttcgcagagtacccaaaagttaatgcgggatactttgctccgacgttcggtcagattaaagatattttctatcccacaattgaagaagtagcttacgattggggatttagtgttgatatcaaatcttcaaataaagaagttcacatttacagaggtaaataccattacggaacaatcatttgtcgctctatggataatccctcaagtatcgtcggttttaagattggtcaagctttatgtgacgaacttgatgtaatgccaacagctaaggcgcagatt…	MPKLNIPQAKFLSMNNKFRAYVAGFGSGKTWVGCGALMKHFAEYPKVNAGYFAPTFGQIKDIFYPTIEEVAYDWGFSVDIKSSNKEVHIYRGKYHYGTIICRSMDNPSSIVGFKIGQALCDELDVMPTAKAQIAWRKIIARMRYKIDGLRNGVDVTTTPEGFKFVYQQFVKEIREKPELKALYGIIQASTYDNEANLPDDYIESLRQSYPPQLIDAYLNGQFVNLSSGTVYVNFDRLLSHSDTVMDLYEPLHVGMDFNVMNMSAVVHVVRGDYVYAVDELKGVRDTPEMARVLSDKYPNRQIIIYPDASGQNTTSKDASESDLSILRKHGFVIRVGSQNPYVRDRVLSVNAAFCNMNGERRYFVNTNKCPSYTECLEQQAYDTNGMPDKTGGFDHLNDA…	423 amino acids = 47.9 kDa	0.25
PmCQ2_003710	WP_005717108.1	atgaaattcaaaaaactttctttcgccatttcaagcgcacttttagctactgggttactggcttcacaagcctacgccaaagggcgtttagtcgtatattgtagtgcgacaaatgaaatgtgtgaggcagaaattaaagcattcggtgaaaaatatgatgtgaaaacctcatttattcgcaacggctcaggcagtacatttgcgaaaattgaagctgaaaaaaataaccctcaagcggatgtttggtatggcggaacttttgacccacaatcacaagccggtgaattaggtctattacagccttaccgttcgcctaatgttgatcaaattgtgccacgtttccaagaccctgcaaaagtgaaaggtaactatacttctgcgatttacatggggatttta…	MKFKKLSFAISSALLATGLLASQAYAKGRLVVYCSATNEMCEAEIKAFGEKYDVKTSFIRNGSGSTFAKIEAEKNNPQADVWYGGTFDPQSQAGELGLLQPYRSPNVDQIVPRFQDPAKVKGNYTSAIYMGILGFGVNTERLKKLGINEVPKCWKDLTDPRLKGEIQIADPQSSGTAYTAIATFVQLWGEEAAFDYFKNLHPNISQYTKSGITPSNNTARGETTIGIGFLHDYALQKQQGAPIEMIVPCEGTGYELGGVSILKGARNLDNAKLFVDWVLSKEGQELAWQKGNSLQILTNTTAQQSPTAFDPTKLNLIDYDFEKYGAADERKRLIGKWVDSIKLSK*	345 amino acids = 38.0 kDa	0.2
PmCQ2_000455	WP_015691073.1	atgaatttaggcaaattctcacaaaagcttaatggcaatcctaatgaagctggcggcggtgctggtgaggcgaaatatacacaagccgatcttgataaagccattagcgaagcagtcgcaaaagaagtcgctggacttaaaacaaagaattctgaattgctaggcgctcagaaagatttgaaagagaagttagctaaattcgacggcttagacccggaaaccattaaaaatctcatgactcaattcgagaatgatgaggaaatgaaaaaaattgctgagggcaagtataaagaagtcattgaagctcgagtaagcaaggtaaacgaagcaaaacagcgtgaaatcgacgcactcaatgcgaaacatcaagaagaaatgaataagctgcaagcaagctta…	MYTFMNLGKFSQKLNGNPNEAGGGAGEAKYTQADLDKAISEAVAKEVAGLKTKNSELLGAQKDLKEKLAKFDGLDPETIKNLMTQFENDEEMKKIAEGKYKEVIEARVSKVNEAKQREIDALNAKHQEEMNKLQASLDRYSGLVLENAIRSEATKAGVTFGADDAVLRAKLTFKLDDGLVVPVDENTFGGDGKPLTLKEWFESMKEKAPHWFPASQGGGSSNGSQNGAKTMSRAQFEKLSPAERMKTMQDGITLTN*	256 amino acids = 28.0 kDa	0.2
PmCQ2_004485	WP_014325705.1	atgacagtaacaagaaaagaagtggatttactcggagaacgtgaagtaccagcagacgtatactggggaattcataccttaagagcggtagaaaattttaatatttcaaatgcggttatctcagatgtgcctgattttgtacgcggtatggtgatggtgaaaaaggcgaccgccttagcaaacggtgaattaggggcgattcctgataaaattgcaaaagcgattgtagctgcttgtgatgaaatcttaaccacaggcaaatgcttagatcaattcccgtcagatatttatcaaggcggtgcgggtacctcagtgaatatgaatacgaatgaggttgtggcgaatttggcgttagagttattaggacataagaaaggggaataccaatatttagatcca…	MTVTRKEVDLLGEREVPADVYWGIHTLRAVENFNISNAVISDVPDFVRGMVMVKKATALANGELGAIPDKIAKAIVAACDEILTTGKCLDQFPSDIYQGGAGTSVNMNTNEVVANLALELLGHKKGEYQYLDPMDHVNASQSTNDAYPTGFRIAVYNSIMKLVAKVLYLQQGFENKAKEFSHILKMGRTQLQDAVPMTVGQEFKAFSVLLDEEVRNLTRTAEYLLEVNLGATAIGTGLNTPKGYAPLAVKYLSEVTGLPCVLAENLIEATSDCGAYVMVHGALKRTAVKLSKVCNDLRLLSSGPRAGLNEINLPELQAGSSIMPAKVNPVVPEVVNQVCYKVMGNDTTITFAAEAGQLQLNVMEPVIAQAMFESIDILTNACVNLRDKCIDGITVNKET…	472 amino acids = 51.2 kDa	0.2
PmCQ2_002915	WP_014325888.1	atgaaatttcgtttcgctgcattagctagcgtcgctctattaacaagcactgtaagcgttgcaggtgttgtgacaagttcatcaaacattgattttcttgccattgatggacaaaagccaagtaaatcacttttaaaagaaaaacgctcttttaatgtaagtgatactcttcctcaccaagtggttgttcgtgtggctgaaattatccgtacaggctctgaccgctcactttatgaatcagaccctattgtcgtcactttccaaggtacaacagatgacatcattatttccgctcctcgcttagaaactgaaagagatgcaaacgcttttaaaaaatcgcctaagatcactgttaaaaccgtctcaggcgtagaaattgcgacaaaacaagaatatctg…	MKFRFAALASVALLTSTVSVAGVVTSSSNIDFLAIDGQKPSKSLLKEKRSFNVSDTLPHQVVVRVAEIIRTGSDRSLYESDPIVVTFQGTTDDIIISAPRLETERDANAFKKSPKITVKTVSGVEIATKQEYLKQEGFLPGINLIENLSEYNASGAPAAVARLASTTMPVAMPGFGKAQKGKITVQGENVAEQMLQYWYQQADKETQQRFLSWAKGQK*	218 amino acids = 23.8 kDa	0.125
PmCQ2_008185	WP_005752716.1	tcatattccaacaacaacaggattccgattaaataaataaccatcaaaatcaggatcatcaagatcagataattcaaataatttctgttttacattttcaagatgctgccacatggcttttttagcaagcgcaggatcttttcgttggatactattgagaattgcctcatgatcttttaaccataagcgacgataatgatgcactttaatatgcgaatgaagccctttccacattggattcgaacgatatttccatagatctttttgcatctgaattaaaacttcattctgcgttatttcagcaatcgcagtatgaaattcttcatcttcagaataatcatcattaccaccttgctctaacgtaacatattcacgctttaaaatttctttcaatcgtac…	MSENYSLRSYKKIGELLKDELRKGIYTIGERLPPERDIAERFDVSRTVVREALIMLELENLISVRKGSGVYIINLPSSNDSFDYLDVGPFELLQARQLLESSIAEFAAIQANRNDIVRLKEILKREYVTLEQGGNDDYSEDEEFHTAIAEITQNEVLIQMQKDLWKYRSNPMWKGLHSHIKVHHYRRLWLKDHEAILNSIQRKDPALAKKAMWQHLENVKQKLFELSDLDDPDFDGYLFNRNPVVVGI*	248 amino acids = 29.0 kDa	0.1
PmCQ2_008725	WP_005724123.1	ttattgacgtccttggaggatttgggtgaatttcttcacaatctcttctttctccgtcaagattgcttgataatcaatcggaatagcacgactaatcgcatcttctactgttggcataccttctaaggttgcaacaccttttctcactggtaacgtaccttcatgcgcaataatgtgttgtgcttcttcagacaataagaaatcaatgaattttttagccgcagctgggtttttggtgcctttgaaaatcgcagcagggcttggaatcactaacatttcttttggatagaccaatttaagctgcgcaccttttttgattttgtcgttggtaatataatccaccgctaacgacgctaataagtcacccgaggcagtatcatccacgacttgacccgatcc…	MKKTFSSALIALGLSMTIAGVAHANEKLIVYTSMKESLIGALKTKFNEKHPDIAMDYQSAGAGKLMAKIAAEKESGQIMADVIWTSEVPDFFKMKANGMLDAYVSPEVEHIVNPIPDFDGSFTPIRLGTLGIAYNTRFVKEPPTSWDDITGAKYKGAFGIANPALSGTAYMSVALLKSTFGWEFFEKIKANKGKVGKGSGQVVDDTASGDLLASLAVDYITNDKIKKGAQLKLVYPKEMLVIPSPAAIFKGTKNPAAAKKFIDFLLSEEAQHIIAHEGTLPVRKGVATLEGMPTVEDAISRAIPIDYQAILTEKEEIVKKFTQILQGRQ*	329 amino acids = 35.6 kDa	0.1
